# Supplementary material for: A critical assessment of gene catalogs for metagenomic analysis
Source: Bioinformatics. 2021 Apr 1;37(18):2848–57. doi: 10.1093/bioinformatics/btab216 (PMC8479683; doi:10.1093/bioinformatics/btab216)
Supplement: btab216_supplementary_data [file btab216_supplementary_data.zip]

Archive with 4 entries (4 files):
- Supplementary-file-1.pdf
- Supplementary-file-2.txt
- Supplementary-file-3.pdf
- Supplementary-file-4-methods.pdf
