# Supplementary material for: A critical assessment of gene catalogs for metagenomic analysis
Source: Bioinformatics. 2021 Apr 1;37(18):2848–57. doi: 10.1093/bioinformatics/btab216 (PMC8479683; doi:10.1093/bioinformatics/btab216)
Supplement: btab216_supplementary_data [file btab216_supplementary_data.zip › Supplementary-file-2.txt]

GCF_000003135.1_ASM313v1
GCF_000006865.1_ASM686v1
GCF_000006925.2_ASM692v2
GCF_000007445.1_ASM744v1
GCF_000007465.2_ASM746v2
GCF_000007525.1_ASM752v1
GCF_000008865.2_ASM886v2
GCF_000008925.1_ASM892v1
GCF_000009425.1_ASM942v1
GCF_000009685.1_ASM968v1
GCF_000009885.1_ASM988v1
GCF_000009925.1_ASM992v1
GCF_000010145.1_ASM1014v1
GCF_000010385.1_ASM1038v1
GCF_000010425.1_ASM1042v1
GCF_000010485.1_ASM1048v1
GCF_000010745.1_ASM1074v1
GCF_000010765.1_ASM1076v1
GCF_000011065.1_ASM1106v1
GCF_000011825.1_ASM1182v1
GCF_000011845.1_ASM1184v1
GCF_000011985.1_ASM1198v1
GCF_000012005.1_ASM1200v1
GCF_000012025.1_ASM1202v1
GCF_000012545.1_ASM1254v1
GCF_000012825.1_ASM1282v1
GCF_000012845.1_ASM1284v1
GCF_000013265.1_ASM1326v1
GCF_000013285.1_ASM1328v1
GCF_000013305.1_ASM1330v1
GCF_000013585.1_ASM1358v1
GCF_000013845.2_ASM1384v2
GCF_000014205.1_ASM1420v1
GCF_000014405.1_ASM1440v1
GCF_000014485.1_ASM1448v1
GCF_000014525.1_ASM1452v1
GCF_000014545.1_ASM1454v1
GCF_000014845.1_ASM1484v1
GCF_000016305.1_ASM1630v1
GCF_000016525.1_ASM1652v1
GCF_000017005.1_ASM1700v1
GCF_000017585.1_ASM1758v1
GCF_000017725.2_ASM1772v2
GCF_000017745.1_ASM1774v1
GCF_000017765.1_ASM1776v1
GCF_000017985.1_ASM1798v1
GCF_000018045.1_ASM1804v1
GCF_000019425.1_ASM1942v1
GCF_000019565.1_ASM1956v1
GCF_000019645.1_ASM1964v1
GCF_000020185.1_ASM2018v1
GCF_000020225.1_ASM2022v1
GCF_000020605.1_ASM2060v1
GCF_000021125.1_ASM2112v1
GCF_000021425.1_ASM2142v1
GCF_000022225.1_ASM2222v1
GCF_000022245.1_ASM2224v1
GCF_000022345.1_ASM2234v1
GCF_000022665.1_ASM2266v1
GCF_000022705.1_ASM2270v1
GCF_000022965.1_ASM2296v1
GCF_000023665.1_ASM2366v1
GCF_000024225.1_ASM2422v1
GCF_000024265.1_ASM2426v1
GCF_000024445.1_ASM2444v1
GCF_000024945.1_ASM2494v1
GCF_000025045.1_ASM2504v1
GCF_000025165.1_ASM2516v1
GCF_000025245.1_ASM2524v1
GCF_000025305.1_ASM2530v1
GCF_000025465.1_ASM2546v1
GCF_000025565.1_ASM2556v1
GCF_000025745.1_ASM2574v1
GCF_000025985.1_ASM2598v1
GCF_000026225.1_ASM2622v1
GCF_000026245.1_ASM2624v1
GCF_000026265.1_ASM2626v1
GCF_000026285.1_ASM2628v2
GCF_000026305.1_ASM2630v1
GCF_000026325.1_ASM2632v1
GCF_000026345.1_ASM2634v1
GCF_000026485.1_ASM2648v1
GCF_000026545.1_ASM2654v1
GCF_000027125.1_ASM2712v1
GCF_000069965.1_ASM6996v1
GCF_000091005.1_ASM9100v1
GCF_000091405.1_ASM9140v1
GCF_000091645.1_ASM9164v1
GCF_000091765.1_ASM9176v1
GCF_000092325.1_ASM9232v1
GCF_000092525.1_ASM9252v1
GCF_000092765.1_ASM9276v1
GCF_000143205.1_ASM14320v1
GCF_000143435.1_ASM14343v1
GCF_000143645.1_ASM14364v1
GCF_000144975.1_ASM14497v1
GCF_000145315.2_Desulfovibrio_sp3_1_syn3_V2
GCF_000146185.1_ASM14618v1
GCF_000146405.1_ASM14640v1
GCF_000146755.1_ASM14675v1
GCF_000146775.1_ASM14677v1
GCF_000148365.1_ASM14836v1
GCF_000148605.1_ASM14860v1
GCF_000148975.1_ASM14897v1
GCF_000149165.1_ASM14916v1
GCF_000151225.1_ASM15122v1
GCF_000151245.1_ASM15124v1
GCF_000153885.1_ASM15388v1
GCF_000153905.1_ASM15390v1
GCF_000153925.1_ASM15392v1
GCF_000154065.1_ASM15406v1
GCF_000154085.1_ASM15408v1
GCF_000154105.1_ASM15410v1
GCF_000154125.1_ASM15412v1
GCF_000154205.1_ASM15420v1
GCF_000154245.1_ASM15424v1
GCF_000154285.1_ASM15428v1
GCF_000154305.1_ASM15430v1
GCF_000154365.1_ASM15436v1
GCF_000154385.1_ASM15438v1
GCF_000154405.1_ASM15440v1
GCF_000154425.1_ASM15442v1
GCF_000154465.1_ASM15446v1
GCF_000154485.1_ASM15448v1
GCF_000154505.1_ASM15450v1
GCF_000154525.1_ASM15452v1
GCF_000154545.1_ASM15454v1
GCF_000154565.1_ASM15456v1
GCF_000154805.1_ASM15480v1
GCF_000154825.1_ASM15482v1
GCF_000154845.1_ASM15484v1
GCF_000154985.1_ASM15498v1
GCF_000155125.1_ASM15512v1
GCF_000155205.1_ASM15520v1
GCF_000155415.1_ASM15541v1
GCF_000155435.1_ASM15543v1
GCF_000155815.1_ASM15581v1
GCF_000155855.1_ASM15585v1
GCF_000155875.1_ASM15587v1
GCF_000155935.2_Lacto_gasseri_MV-22_V2
GCF_000155955.1_ASM15595v1
GCF_000156015.1_ASM15601v1
GCF_000156075.1_ASM15607v1
GCF_000156175.1_ASM15617v1
GCF_000156195.1_ASM15619v1
GCF_000156375.1_ASM15637v1
GCF_000156515.1_ASM15651v1
GCF_000156655.1_ASM15665v1
GCF_000157015.1_ASM15701v1
GCF_000157035.2_Bacteroides_sp_2_1_7_V2
GCF_000157055.1_ASM15705v1
GCF_000157075.2_Bact_sp_9_1_42FAA_V2
GCF_000157095.2_Bacteroides_sp_D1_V2
GCF_000157935.1_ASM15793v1
GCF_000157975.1_ASM15797v1
GCF_000157995.1_ASM15799v1
GCF_000158055.1_ASM15805v1
GCF_000158295.2_Fuso_sp_D12_V2
GCF_000158315.2_Fuso_ulc_ATCC49185_V2
GCF_000158335.2_Bact_dorei_5_1_36_D4_V2
GCF_000158375.2_Clostridium_sp_7_2_43FAA_V2
GCF_000158395.1_ASM15839v1
GCF_000158415.2_Escherichia_sp_4_1_40B_V2
GCF_000158475.2_Oxal_for_HOxBLS_2_V2
GCF_000158515.2_Bacteroides_sp_4_3_47FAA_V2
GCF_000158535.2_Fuso_nucl_D11_V2
GCF_000158555.2_Erys_bact_D7_V2
GCF_000158655.1_ASM15865v1
GCF_000159055.1_ASM15905v1
GCF_000159075.2_Bact_sp_D2_V2
GCF_000159215.1_ASM15921v1
GCF_000159295.1_ASM15929v1
GCF_000159455.2_ASM15945v2
GCF_000159495.1_ASM15949v1
GCF_000159715.1_ASM15971v1
GCF_000159855.2_Bact_sp_3_2_5_V2
GCF_000159895.2_Escherichia_sp_1_1_43_V2
GCF_000159975.2_Ruminococus_sp_5_1_39B_FAA_V2
GCF_000160015.1_ASM16001v1
GCF_000160055.1_ASM16005v1
GCF_000160515.1_ASM16051v1
GCF_000160595.1_ASM16059v1
GCF_000160635.1_ASM16063v1
GCF_000160675.1_ASM16067v1
GCF_000160755.1_ASM16075v1
GCF_000161955.2_Strept_sp_2_1_36FAA_V2
GCF_000162015.1_ASM16201v1
GCF_000162155.1_ASM16215v1
GCF_000162175.1_ASM16217v1
GCF_000162275.1_ASM16227v1
GCF_000162355.2_Fuso_sp_3_1_33_V2
GCF_000162395.1_ASM16239v1
GCF_000162455.1_ASM16245v1
GCF_000162515.1_ASM16251v1
GCF_000162555.1_ASM16255v1
GCF_000163155.1_ASM16315v1
GCF_000163175.1_ASM16317v1
GCF_000163195.1_ASM16319v1
GCF_000163215.1_ASM16321v1
GCF_000163235.1_ASM16323v1
GCF_000163295.1_ASM16329v1
GCF_000163515.2_Ery_bact_5_2_54FAA_V2
GCF_000163655.1_ASM16365v1
GCF_000163675.1_ASM16367v1
GCF_000163715.1_ASM16371v1
GCF_000163735.1_ASM16373v1
GCF_000164375.1_ASM16437v1
GCF_000164415.1_ASM16441v1
GCF_000164435.1_ASM16443v1
GCF_000164495.1_ASM16449v1
GCF_000164595.1_ASM16459v1
GCF_000164615.1_ASM16461v1
GCF_000164675.2_ASM16467v2
GCF_000164965.1_ASM16496v1
GCF_000165065.1_ASM16506v1
GCF_000165655.1_ASM16565v1
GCF_000165735.1_ASM16573v1
GCF_000165905.1_ASM16590v1
GCF_000166035.1_ASM16603v1
GCF_000166315.1_ASM16631v1
GCF_000166895.2_ASM16689v2
GCF_000167855.1_ASM16785v1
GCF_000167875.1_ASM16787v1
GCF_000167915.2_ASM16791v2
GCF_000168075.1_ASM16807v1
GCF_000168095.1_ASM16809v1
GCF_000169015.1_ASM16901v1
GCF_000169035.1_ASM16903v1
GCF_000169235.1_ASM16923v1
GCF_000169255.2_ASM16925v2
GCF_000171195.1_ASM17119v1
GCF_000171215.1_ASM17121v1
GCF_000171915.1_ASM17191v1
GCF_000171955.1_ASM17195v1
GCF_000171975.1_ASM17197v1
GCF_000171995.1_ASM17199v1
GCF_000172035.1_ASM17203v1
GCF_000172135.1_ASM17213v1
GCF_000172175.1_ASM17217v1
GCF_000172535.1_Blac_1
GCF_000172615.1_ASM17261v1
GCF_000172655.1_ASM17265v1
GCF_000172675.1_ASM17267v1
GCF_000172835.1_ASM17283v1
GCF_000172915.1_ASM17291v1
GCF_000173975.1_ASM17397v1
GCF_000174195.1_ASM17419v1
GCF_000174215.1_ASM17421v1
GCF_000174395.2_ASM17439v2
GCF_000174715.1_ASM17471v1
GCF_000174935.1_ASM17493v1
GCF_000175055.1_ASM17505v1
GCF_000175755.1_ASM17575v1
GCF_000176295.1_EFCS_D344SRF_V1
GCF_000176535.2_ASM17653v2
GCF_000176555.2_ASM17655v2
GCF_000176575.2_ASM17657v2
GCF_000176595.2_ASM17659v2
GCF_000176615.2_ASM17661v2
GCF_000176635.2_ASM17663v2
GCF_000176655.2_ASM17665v2
GCF_000176675.2_ASM17667v2
GCF_000176695.2_ASM17669v2
GCF_000177015.3_Rumi_bact_D16_V2
GCF_000177055.1_ASM17705v1
GCF_000177315.1_ASM17731v1
GCF_000177415.1_ASM17741v1
GCF_000177435.1_ASM17743v1
GCF_000177575.1_ASM17757v1
GCF_000178095.1_ASM17809v1
GCF_000178195.1_ASM17819v1
GCF_000178255.1_ASM17825v1
GCF_000178275.1_ASM17827v1
GCF_000179075.1_ASM17907v1
GCF_000179095.1_ASM17909v1
GCF_000179115.1_ASM17911v1
GCF_000179135.1_ASM17913v1
GCF_000179155.1_ASM17915v1
GCF_000179175.1_ASM17917v1
GCF_000179335.1_ASM17933v1
GCF_000179375.1_ASM17937v1
GCF_000179475.1_ASM17947v1
GCF_000179675.1_ASM17967v1
GCF_000179735.1_ASM17973v1
GCF_000179755.1_ASM17975v1
GCF_000179795.1_ASM17979v1
GCF_000180015.1_ASM18001v1
GCF_000180035.1_ASM18003v1
GCF_000180075.1_ASM18007v1
GCF_000181735.1_ASM18173v1
GCF_000181755.1_ASM18175v1
GCF_000181775.1_ASM18177v1
GCF_000182835.1_ASM18283v1
GCF_000182855.2_ASM18285v1
GCF_000182875.1_ASM18287v1
GCF_000183005.1_ASM18300v1
GCF_000183345.1_ASM18334v1
GCF_000183485.2_ASM18348v1
GCF_000183505.1_ASM18350v1
GCF_000183565.1_ASM18356v1
GCF_000183585.1_ASM18358v1
GCF_000183605.1_ASM18360v1
GCF_000183785.1_ASM18378v2
GCF_000184365.1_ASM18436v1
GCF_000184765.1_ASM18476v2
GCF_000184945.1_ASM18494v1
GCF_000185525.1_ASM18552v1
GCF_000185545.1_ASM18554v1
GCF_000185625.1_ASM18562v1
GCF_000185685.2_Ente_bact_9_2_54FAA_V2
GCF_000185705.2_Bilo_wads_3_1_6_V2
GCF_000185825.1_ASM18582v1
GCF_000186105.1_Bacteroides_sp_3_1_40A_V1
GCF_000186505.1_Sutt_wads_3_1_45B_V1
GCF_000186545.1_Strep_angi_1_2_62CV_V1
GCF_000186945.2_ASM18694v2
GCF_000187285.1_ASM18728v4
GCF_000187325.1_ASM18732v2
GCF_000187345.1_ASM18734v2
GCF_000187385.1_ASM18738v2
GCF_000187445.1_ASM18744v1
GCF_000187505.1_ASM18750v1
GCF_000187895.1_ASM18789v1
GCF_000188175.1_ASM18817v1
GCF_000188195.1_ASM18819v1
GCF_000188275.1_ASM18827v1
GCF_000188295.1_ASM18829v1
GCF_000188755.1_ASM18875v2
GCF_000188775.1_ASM18877v2
GCF_000188815.1_ASM18881v2
GCF_000188835.1_ASM18883v2
GCF_000188855.1_ASM18885v2
GCF_000188875.1_ASM18887v2
GCF_000189595.1_Clos_symb_WAL_14163_V1
GCF_000189615.1_Clos_symb_WAL_14673_V2
GCF_000190355.1_ASM19035v1
GCF_000190495.1_ASM19049v1
GCF_000190535.1_ASM19053v1
GCF_000190575.1_ASM19057v1
GCF_000190795.1_ASM19079v1
GCF_000190815.1_ASM19081v1
GCF_000190835.1_ASM19083v1
GCF_000190855.1_ASM19085v1
GCF_000190895.1_ASM19089v1
GCF_000190915.1_ASM19091v1
GCF_000190955.1_ASM19095v1
GCF_000190975.1_ASM19097v1
GCF_000190995.1_ASM19099v1
GCF_000191015.1_ASM19101v1
GCF_000191165.1_ASM19116v1
GCF_000191845.1_ASM19184v1
GCF_000191865.1_ASM19186v1
GCF_000192685.1_ASM19268v2
GCF_000192705.1_ASM19270v1
GCF_000193635.1_ASM19363v1
GCF_000193895.1_ASM19389v2
GCF_000193915.1_ASM19391v2
GCF_000193935.1_ASM19393v2
GCF_000193955.1_ASM19395v2
GCF_000193995.1_ASM19399v2
GCF_000194115.1_ASM19411v1
GCF_000194575.1_ASM19457v2
GCF_000195635.1_ASM19563v1
GCF_000196555.1_ASM19655v1
GCF_000196575.1_ASM19657v1
GCF_000204335.2_Geme_sang_M325_V2
GCF_000204985.1_ASM20498v1
GCF_000205025.1_ASM20502v1
GCF_000205165.1_ASM20516v1
GCF_000209385.2_Lach_bact_2_1_46_FAA_V2
GCF_000209405.1_Lach_bact_3_1_46FAA_V1
GCF_000209425.1_Lach_bact_6_1_63FAA_V1
GCF_000209445.1_Lach_bact_9_1_43BFAA_V1
GCF_000209835.1_ASM20983v1
GCF_000209855.1_ASM20985v1
GCF_000209895.1_ASM20989v1
GCF_000209915.1_ASM20991v1
GCF_000209935.1_ASM20993v1
GCF_000209955.1_ASM20995v1
GCF_000209995.1_ASM20999v1
GCF_000210015.1_ASM21001v1
GCF_000210035.1_ASM21003v1
GCF_000210075.1_ASM21007v1
GCF_000210475.1_ASM21047v1
GCF_000210515.1_ASM21051v1
GCF_000210535.1_ASM21053v1
GCF_000210555.1_ASM21055v1
GCF_000210575.1_ASM21057v1
GCF_000210635.1_ASM21063v1
GCF_000210655.1_ASM21065v1
GCF_000210735.1_ASM21073v1
GCF_000210755.1_ASM21075v1
GCF_000210775.1_ASM21077v1
GCF_000210835.1_ASM21083v1
GCF_000210895.1_ASM21089v1
GCF_000211395.1_ASM21139v1
GCF_000211935.1_ASM21193v2
GCF_000211955.1_ASM21195v2
GCF_000211975.1_ASM21197v2
GCF_000212375.1_ASM21237v1
GCF_000212715.2_ASM21271v2
GCF_000213435.1_ASM21343v2
GCF_000213455.1_ASM21345v2
GCF_000213475.1_ASM21347v2
GCF_000213495.1_ASM21349v2
GCF_000213675.1_ASM21367v2
GCF_000213695.1_ASM21369v2
GCF_000213715.1_ASM21371v2
GCF_000213735.1_ASM21373v2
GCF_000213755.1_ASM21375v2
GCF_000213865.1_ASM21386v1
GCF_000214765.2_ASM21476v3
GCF_000215745.1_ASM21574v1
GCF_000217755.1_ASM21775v1
GCF_000217895.1_ASM21789v2
GCF_000218325.1_Bact_ovat_3_8_47FAA_V1
GCF_000218365.1_Bacteroides_sp_1_1_30_V1
GCF_000218385.1_Lach_bact_1_4_56FAA_V1
GCF_000218405.2_Lach_bact_3-1-57FAA_CT1_V1
GCF_000218425.1_Lach_bact_5_1_57FAA
GCF_000218445.1_Lach_bact_1_1_57FAA_V1
GCF_000218465.1_Lach_bact_2_1_58FAA_V1
GCF_000218645.2_Fusobacterium_sp_21_1A_V3
GCF_000218655.1_Fusobacterium_sp_11_3_2_V1
GCF_000219455.1_ASM21945v1
GCF_000219515.2_ASM21951v3
GCF_000220135.1_ASM22013v1
GCF_000220485.1_ASM22048v1
GCF_000220885.1_ASM22088v1
GCF_000221065.1_Ecoli
GCF_000222745.1_ASM22274v2
GCF_000223355.1_ASM22335v1
GCF_000224965.2_ASM22496v2
GCF_000225345.1_ASM22534v1
GCF_000225845.1_ASM22584v2
GCF_000226585.1_ASM22658v1
GCF_000227625.1_ASM22762v1
GCF_000230275.1_ASM23027v1
GCF_000233875.1_ASM23387v1
GCF_000233895.1_ASM23389v1
GCF_000234215.1_ASM23421v2
GCF_000239975.1_ASM23997v1
GCF_000240185.1_ASM24018v2
GCF_000240325.1_ASM24032v1
GCF_000245515.1_ASM24551v1
GCF_000246835.1_ASM24683v1
GCF_000253315.1_ASM25331v1
GCF_000253335.1_ASM25333v1
GCF_000253395.1_ASM25339v1
GCF_000258025.1_ASM25802v1
GCF_000258145.1_ASM25814v1
GCF_000270105.1_ASM27010v1
GCF_000270165.1_ASM27016v1
GCF_000273465.1_PB_Bact_egge_1_2_48FAA_V1
GCF_000273525.1_PB_Bifi_bifi_NCIMB_41171_V1
GCF_000273625.1_PB_Fuso_sp_7_1_V1
GCF_000283715.1_ASM28371v1
GCF_000284495.1_ASM28449v1
GCF_000305335.1_ASM30533v1
GCF_000382085.1_ASM38208v1
GCF_000497505.1_ASM49750v1
GCF_000577295.1_SD_CC_1b
GCF_000615125.1_ASM61512v1
GCF_000771105.1_DSM-20088
GCF_000827775.2_Kp_subsp
GCF_000948445.1_ASM94844v1
GCF_000986765.1_ASM98676v1
GCF_001025155.1_ASM102515v1
GCF_001025175.1_ASM102517v1
GCF_001025195.1_ASM102519v1
GCF_001025215.1_ASM102521v1
GCF_001312825.1_ASM131282v1
GCF_001315785.1_ASM131578v1
GCF_001433975.1_ASM143397v1
GCF_001435915.1_ASM143591v1
GCF_001437195.1_ASM143719v1
GCF_001875655.1_ASM187565v1
GCF_001878695.1_ASM187869v1
GCF_001998765.1_ASM199876v1
GCF_002088025.1_ASM208802v1
GCF_002128345.1_ASM212834v1
GCF_002222595.2_ASM222259v2
GCF_002556665.1_ASM255666v1
GCF_002775135.1_ASM277513v1
GCF_002959615.1_ASM295961v1
GCF_003010495.1_ASM301049v1
GCF_003019315.1_ASM301931v1
GCF_003019655.1_ASM301965v1
GCF_003019695.1_ASM301969v1
GCF_003437475.1_ASM343747v1
GCF_003438145.1_ASM343814v1
GCF_003439735.1_ASM343973v1
GCF_003463235.1_ASM346323v1
GCF_003466325.1_ASM346632v1
GCF_003471655.1_ASM347165v1
GCF_003591595.1_ASM359159v1
GCF_003627195.1_ASM362719v1
GCF_900129655.1_IMG-taxon_2695420967_annotated_assembly
GCF_900167285.1_IMG-taxon_2585428074_annotated_assembly
GCF_900291485.1_R_bromii_L2_63_validated_080218
GCF_900445515.1_53750_A01
GCF_900445595.1_51334_D01
GCF_900450845.1_45473_E02
GCF_900476035.1_53694_C01
GCF_900519135.1_BB-79
GCF_900537005.1_Ecoli_2011_82
GCF_900576775.1_SB497
